# Supplementary material for: Randomized Trial Assessing the Impact of Routine Assessment of Health-Related Quality of Life in Patients with Head and Neck Cancer
Source: Cancers (Basel). 2021 Jul 29;13(15):3826. doi: 10.3390/cancers13153826 (PMC8345055; doi:10.3390/cancers13153826)
Supplement: Supplementary file 1 [file cancers-13-03826-s001.zip]

Archive with 1 entries (1 files):
- cancers-1288480-supplementary.pdf
